# Supplementary material for: Interleukin-8/CXCR1 Signaling Contributes to the Progression of Pulmonary Adenocarcinoma Resulting in Malignant Pleural Effusion
Source: Cells. 2024 Jun 3;13(11):968. doi: 10.3390/cells13110968 (PMC11172099; doi:10.3390/cells13110968)
Supplement: Supplementary file 1 [file cells-13-00968-s001.zip]

Archive with 1 entries (1 files):
- cells-2945494-supplementary.pdf
